# Supplementary material for: Targeting CD177: A Novel Therapeutic Strategy for NLRP3-Associated Autoinflammatory Diseases
Source: Int J Mol Sci. 2026 Mar 20;27(6):2841. doi: 10.3390/ijms27062841 (PMC13026191; doi:10.3390/ijms27062841)
Supplement: Supplementary file 1 [file ijms-27-02841-s001.zip]

Archive with 1 entries (1 files):
- ijms-4198618-supplementary.pdf
